# Supplementary material for: Mutant p53 promotes clonal hematopoiesis by generating a chronic inflammatory microenvironment
Source: J Clin Invest. 2025 Dec 30;136(3):e184285. doi: 10.1172/JCI184285 (PMC12867160; doi:10.1172/JCI184285)
Supplement: Supplemental data set 1 [file jci-136-184285-s330.xlsx]

## Sheet: Sheet1
Flow cytometry Antibodies
Antigen/Name	Lot #	Fluorochrome	Company	Catalog #
Chimera analysis
Combination 1
CD45.2	B309527	APC	Biolegend	109814
CD45.1	B392799	PE	Biolegend	110708
Combination 2
CD45.1	B392799	PE	Biolegend	110708
CD45.2	B250186	FITC	Biolegend	109806
Combination 3
CD45.1	B313623	PB	Biolegend	110722
CD45.2	B309527	APC	Biolegend	109814
HSC analysis
Lin-Streotavidin	B295808	APCcy7	Biolegend	405208
Sca1	B378036	PB	Biolegend	108120
cKit	B285155	PECy7	Biolegend	105814
CD150	B328902	Percpcy5.5	Biolegend	115922
CD48	B268813	APC	Biolegend	103412
Western Blot	Company	Catalog #
Antigen/Name
Phospho-NF-κB p65 (Ser536) (93H1)	Cell signaling	3033S
NF-κB p65 (D14E12) XP®	Cell signaling	8242S
β-Actin (8H10D10)	Cell signaling	3700S
Vinculin (E1E9V) XP®	Cell signaling	13901S
Anti-cleaved N-terminal GSDMD antibody [EPR20829-408]	Abcams	ab215203
Anti-Rabbit IgG	Cell signaling	7074S
Anti-Mouse Igg	Cell signaling	7076S
NLRP3 (D4D8T) Rabbit mAb #15101	Cell signaling	15101S
Cleaved Caspase-1 (Asp296) Antibody #67314	Cell signaling	67314S
Phospho-STING (Ser365) (D8F4W) Rabbit mAb #72971	Cell signaling	72971S
STING (D2P2F) Rabbit mAb #13647	Cell signaling	13647S
cGAS (D3O8O) Rabbit mAb #31659	Cell signaling	31659S
Anti-GSDMD antibody [EPR20859]	Abcams	ab219800
NALP1 Polyclonal Antibody	ThermoFisher	PA5-116672
anti-NLRP1b (mouse), mAb (2A12)	AdipoGen Life Sciences	AG-20B-0084-C100
Used in Cultured	Company	Catalog #
Recombinant anti-mouse IL-1β antibody	Invivogen	mil1b-mab9-02
Recombinant Human IL-1 beta/IL-1F2 Protein	R&D systems	201-LB
