# Supplementary material for: Mutant p53 promotes clonal hematopoiesis by generating a chronic inflammatory microenvironment
Source: J Clin Invest. 2025 Dec 30;136(3):e184285. doi: 10.1172/JCI184285 (PMC12867160; doi:10.1172/JCI184285)
Supplement: Supplemental data set 2 [file jci-136-184285-s331.xlsx]

## Sheet: Figure 1J cytokines
Sample	Condition	IL-1beta	IL-1a	G-CSF	IL-12 (p40)	IL-12(p70)	IP-10	KC	LIX	MCP-1	MIG	VEGF
1	WT PBS	0	3.3	5.93	0	0	56.89	6.4	275.09	7237.78	0	21.11
2	WT PBS	9.92	3.3	5.35	0	14.48	56.28	11.15	0	7309.72	0	23.18
3	WT PBS	1.71	6.4	7.11	0	0	104.62	5	138.28	6092.59	0	6.51
4	WT PBS	7.57	3.3	10.84	0	16.76	107.14	9.48	34.26	6686.99	6.06	6.73
5	R248W PBS	12.26	0.2	7.35	0	6.4	93.37	23.66	146.71	4778.9	0	74.33
6	R248W PBS	58.85	50.21	16.25	9.57	47.51	107.62	27.56	101.87	4799.18	13.59	76.81
7	R248W PBS	29.7	18.84	7.84	0	21.26	124.03	18.62	70.67	4340.45	7.73	108.85
8	R248W PBS	94.75	66.43	16.68	17.01	76.11	133.12	32.55	128.5	4506.07	20.35	113.85
9	WT LPS	213.27	624.46	7164.36	6410.99	237.21	3292.32	19170.6	961.6	22545.6	20.74	40.91
10	WT LPS	260.81	612.07	7066.15	7736.26	295.85	4853.67	19275.1	1128.18	25689.7	27.55	38.86
11	WT LPS	301.09	800.94	8300.41	8660.89	203.34	4844.07	17654.8	904.08	21091.1	29.87	19.07
12	WT LPS	331.13	886.85	9449.92	8838.85	189.17	7380.01	19192.5	809.03	24800.8	31.28	18.22
13	R248W LPS	1035.99	3129.69	17004.6	7818.18	648.11	7757.03	22051.7	1292.94	28750.9	49.97	183.33
14	R248W LPS	1256.39	3154.94	16485.8	8718.43	665.43	7039.92	22020.4	1431.84	28473.9	53.41	179.98
15	R248W LPS	962.19	2138.96	11847.1	8850.62	846.17	10807.3	22484.6	2628.04	27037.6	51.03	221.63
16	R248W LPS	1080.17	2711.86	11590.6	9826.14	897.08	5693.01	21167	2609.12	29187.6	64.33	246.31

## Sheet: Figure 1K
Genotype/treatment/day	IL-1beta
p53+/+- LPS (day1)	8.11
p53+/+- LPS (day1)	7.66
p53+/+- LPS (day1)	7.88
p53+/+- LPS (day1)	12.95
p53R248W/+- LPS (day 1)	105.38
p53R248W/+- LPS (day 1)	113.91
p53R248W/+- LPS (day 1)	110.66
p53R248W/+- LPS (day 1)	98.26
p53+/+- LPS (day3)	6.8
p53+/+- LPS (day3)	4.56
p53+/+- LPS (day3)	16.07
p53+/+- LPS (day3)	5.45
p53R248W/+- LPS (day 3)	111.13
p53R248W/+- LPS (day 3)	91.66
p53R248W/+- LPS (day 3)	115.73
p53R248W/+- LPS (day 3)	71.29

## Sheet: Figure 2H cytokines
	genotype	Eotaxin (14)	G-CSF (13)	GM-CSF (15)	IFNy (19)	IL-1a (21)	IL-1b (25)	IL-2 (26)	IL-3 (29)	IL-4 (28)	IL-5 (30)	IL-6 (34)	IL-7 (36)	IL-9 (38)	IL-10 (43)	IL-12 (p40) (45)	IL-12 (p70) (47)	IL-13 (52)	IL-15 (54)	IL-17 (56)	IP-10 (57)	KC (61)	LIF (51)	LIX (53)	MCP-1 (62)	M-CSF (67)	MIG (74)	MIP-1a (64)	MIP-1B (66)	MIP-2 (73)	RANTES (75)	TNFa (77)	VEGF (76)
75	WT-MIGR1	0	1264.49	8.43	2.35	14.29	47.66	0	0	0	0.33	2774.21	0	1.4	188.84	5.92	1.09	1.11	0	1.41	379.2	1005.89	0	58.18	871.09	133.28	0.02	3804.2	59870.3	6224.04	492.21	183.87	0.78
75	WT-MIGR1	0	1259.99	8.15	2.11	18.4	53.16	0.42	0	0	0.62	2812.13	0	1.09	181.53	6.17	0.19	1.58	0	1.36	468.53	921.55	0	86.1	858.61	126.68	0	4048.67	13461.2	6255.47	552.32	179.84	0.91
76	WT-MIGR1	0	1600.32	8.15	2.66	14.97	52.99	0	0	0	0.33	1899.62	0	1.09	205.17	3.07	0	0.93	0	1.49	409.24	1523.8	0	95.13	1293.51	201.67	0.07	4150.6	18938.7	7512.9	496.44	103.8	2.01
76	WT-MIGR1	0	1444.84	8.15	2.19	10.28	52.99	0.08	0	0	0.33	1979.86	0	2.18	196.78	3.07	1.09	0.4	0	1.65	455.5	900.76	0	81.65	1284.17	192.89	0.12	4123.97	0	7122.58	455.9	112.84	1.92
77	NLRP1-/- R248W	0	3647.95	14.47	2.04	43.93	164.43	0.64	0	0.01	0.48	4436.23	0	3.38	504.43	6.68	2.81	1.69	0	1.57	1074.03	1916.2	0	149.9	1762.59	84.91	0.43	3804.49	9698.77	10923.7	1086.31	224.95	2.64
77	NLRP1-/- R248W	0	3495.63	14.47	1.8	42.62	171.37	0.86	0	0.04	0.62	4644.89	0	3.57	483.98	5.92	6.17	1.75	0	1.47	1093.04	1796.05	0	177.94	1666.89	92.89	0.35	4137.05	0	11078.3	1198.2	226.7	3.1
78	NLRP1-/- R248W	0	4457.96	17.95	2.35	49.09	205.64	1.09	0	0.03	0.72	5516.88	0	2.18	684.81	7.93	4.94	1.99	0	1.35	1961.21	3068.32	0	189.07	1987.06	72.95	0.77	4157.06	37722.8	11965.6	1826.93	263.97	3.75
78	NLRP1-/- R248W	0	4588.73	17.62	2.39	61.54	202.07	0.64	0.08	0.05	0.54	5244.09	0	1.71	655.16	7.18	5.57	2.24	0	1.96	1870.45	2032.98	0	88.34	1891.1	74.99	0.74	4147.38	0	10846.8	1205.24	299.54	4.01
79	NLRP1-/--MIGR1	0	481.27	3.92	2.19	2.68	13.66	0	0	0	0.33	1016.85	0	0.19	52.24	0.37	0	0	0	0.93	192.49	682.6	0	42.86	674.73	180.23	0	3947.23	4378.98	3523.99	174.54	75.17	1.99
79	NLRP1-/--MIGR1	0	458.2	7.87	1.8	1.65	13.29	0	0	0	0.33	1137.22	0	1.4	47.12	1.18	0	0.27	0	0.96	196.01	756.63	0	50.94	605.15	215.4	0	4190.47	4162.39	4489.12	180.06	80.12	1.76
80	NLRP1-/--MIGR1	0	228.64	0	1.03	0.14	7.97	0	0	0	0.29	1179.5	0	0	37.39	4.12	1.09	0.43	0	0.84	104.16	318.34	0	44.04	298.27	107.31	0	4171.5	4482.2	2326.82	123.99	80.69	0.42
80	NLRP1-/--MIGR1	0	222.87	0	2.27	0	7.42	0	0	0.01	0.25	973.97	0	0.64	40.39	3.33	0	0.4	0	0.99	96.99	310.84	0	8.75	279.25	103.34	0	4007.57	3895.87	2245.77	118.57	77.74	0.41
81	WT-R248W	0	10427	127.05	14.73	452.93	806.02	6.36	0.43	0.06	1.99	5697.92	0	33.19	718.59	27.42	7.3	3.5	0	1.79	0	9287.75	4.13	451.02	15758.1	4163.36	3.76	4315.5	0	20840.5	2695.89	432.48	55.41
81	WT-R248W	0	10076	125.03	14.39	448.28	840.19	6.27	0.29	0.11	1.5	5791.29	0	31.69	727.84	28.8	10.36	3.41	0	1.81	0	9456	3.75	434.71	15700	3460.21	3.95	3895.22	46408.9	19758.5	1973.65	505.61	51.33
82	WT-R248W	0	10575.8	101.72	12.11	371.88	643.25	6.96	0.5	0.03	1.65	6378.69	0	29.67	474.89	15.55	14.07	3.97	0	1.91	34735.6	7038.31	3.39	426.5	14960	2829.91	1.52	4238.13	0	19127.1	2422.14	497.08	42.68
82	WT-R248W	0	10242	94.84	11.69	380.17	636.4	5.74	0.36	0.06	1.31	5663.51	0	29.25	462.38	14.28	10.83	3.63	0	1.94	0	8145.82	3.32	524.47	15017	2480.93	1.58	4307.59	23870.6	0	2173.21	456.53	42.99

## Sheet: Figure 3E cytokines
	Units: pg/mL	Units: pg/mL	Units: pg/mL	Units: pg/mL	Units: pg/mL	Units: pg/mL	Units: pg/mL	Units: pg/mL	Units: pg/mL	Units: pg/mL	Units: pg/mL	Units: pg/mL	Units: pg/mL	Units: pg/mL	Units: pg/mL	Units: pg/mL	Units: pg/mL	Units: pg/mL	Units: pg/mL	Units: pg/mL	Units: pg/mL	Units: pg/mL	Units: pg/mL	Units: pg/mL	Units: pg/mL	Units: pg/mL	Units: pg/mL	Units: pg/mL
	G-CSF (13)	GM-CSF (15)	IL-1a (21)	IL-1B (25)	IL-2 (26)	IL-3 (29)	IL-4 (28)	IL-5 (30)	IL-6 (34)	IL-7 (36)	IL-9 (38)	IL-10 (43)	IL-12 (p70) (47)	IL-13 (52)	IL-15 (54)	IL-17 (56)	IP-10 (57)	KC (61)	LIF (51)	LIX (53)	MCP-1 (62)	MIG (74)	MIP-1a (64)	MIP-1B (66)	MIP-2 (73)	RANTES (75)	TNFa (77)	VEGF (76)
45-1	14.75	117.12	3.13	17.93	2.66	1.13	1.34	0.56	64.41	2.38	11.27	1.79	7.57	OOR <	25.77	0.08	239.55	4.54	9.15	12.13	27.56	4.84	139.95	113.39	7.92	7.8	25.8	0.27
45-1	12.14	103.01	2.53	15.58	1.92	1.39	1.21	0.33	61.1	3.02	9.34	2.86	4.58	OOR <	19.66	0.24	232.6	4.75	9.47	OOR	16	4.07	139.39	106.94	4.84	7.8	22.79	0.2
45-1	12.98	99.84	3.42	19.93	2.61	0.92	1.16	0.12	54.85	2.29	7.96	1.31	5.04	OOR <	28.22	0.19	261.07	5.77	9.05	OOR	16	4.69	151.38	103.33	5.47	7.15	26.93	0.26
45-1 + WT45-2	19.77	134.97	3.49	15.58	0.85	0.73	1.57	0.59	91.38	1.74	7.79	1.69	3.66	OOR <	5.01	0.11	195.64	5.12	9.61	OOR	94.26	3.2	147.33	187.21	3.34	8.9	21.63	0.24
45-1 + WT45-2	10.47	83.59	1.1	6.36	OOR	OOR	1.24	0.31	54.4	OOR	7.28	0.83	0.9	OOR <	OOR	OOR <	128.7	2.47	5.54	OOR	44.7	0.39	136.67	127.95	3.2	5.82	17.56	0.19
45-1 + WT45-2	8.87	64.8	1.44	4.81	OOR	0.17	0.93	0.02	39.12	OOR	4.56	OOR	1.36	OOR <	OOR	OOR <	105.05	1.76	4.9	OOR	44.97	1.66	109.49	108.33	4.47	5.2	14.81	0.17
45-1 + R+45-2	20.03	127.71	7.86	29.55	1.76	0.9	3.91	1.19	174.13	2.11	10.39	1.51	5.73	1.16	0.73	0.68	214.58	6.63	12.71	24.49	61.58	6.53	175.14	186.67	5.95	15.06	23.08	0.3
45-1 + R+45-2	32.29	104.85	32.71	24.32	1.17	0.77	3.11	0.71	134.63	0.91	9.34	3.91	2.97	3.62	20.27	0.22	228.48	6.82	10.79	OOR	48.08	4.23	172.95	192.27	3.79	13.57	27.2	0.27
45-1 + R+45-2	13.59	107.2	4.88	15.28	1.28	0.81	3.26	1.16	144.69	1.92	7.11	0.64	1.59	3.92	5.01	0.19	175.52	4.7	10.09	1.65	42.55	4.84	168.8	166.05	4.65	13.46	18.68	0.3

## Sheet: Figure 6A cytokines
age at draw	Genotype	Eotaxin (14)	GM-CSF (15)	IFNy (19)	IL-1B (25)	IL-3 (29)	IL-9 (38)	IL-12 (p70) (47)	IL-13 (52)	IL-17 (56)	LIX (53)	M-CSF (67)	MIP-2 (73)	RANTES (75)
12 mo	WT	753.63	0	0	5.62	0	71.57	0	1.84	9.18	10539.9	3.91	186.61	32.95
12 mo	WT	735.53	0	0	11.1	0	27.43	0	25.6	2.36	14361.9	0.17	155.59	25.62
16 mo	WT	683.07	8.4	0	13.45	0	110.27	3.32	20.84	1.99	8228.1	4.9	200.2	24.5
16 mo	WT	1203.41	29.32	0	12.53	0	89.99	21.39	3.07	3.07	8416.55	6.4	206.07	65.12
19 mo	WT	863.62	30.01	0	15.63	0	10.73	40.54	28.2	8.2	21322.1	2.69	219.65	23.66
19 mo	WT	788.65	0	0	18.99	0	92.21	0	8.4	2.87	14887.9	5.52	266.81	29.21
19 mo	WT	854.26	11.14	0	9.53	0	127.2	13.61	55.31	6.31	823.56	1.28	71.32	20.79
20 mo	WT	859.72	0	0	14.24	0	184.95	14.64	17.09	3.6	11718	9.58	0	37.47
20 mo	WT	1055.4	21.07	0	120.72	0.22	6.15	128.13	21.18	13.82	2722.48	9.72	176.41	119.35
20 mo	WT	838.74	0	0	19.82	0	2.75	0	10.01	0.81	2617.98	4.3	142.25	13.28
12 mo	R248W/+	548.09	0	0	10.48	0	7.47	0	0	4.22	1174.66	0.15	0	0
12 mo	R248W/+	1635.3	72.4	118.08	18.44	4.52	1283.23	50.43	134.52	30.38	878.91	22.49	267.11	69.94
12 mo	R248W/+	1284.62	35.04	9.94	74.5	0	140.41	28.53	43.39	31.29	356.48	34.75	288.16	44.92
16 mo	R248W/+	1515.58	27.62	0	24.66	1.28	147.16	35.54	49.75	13	5585.85	33.37	288.16	65.93
16 mo	R248W/+	2080.12	35.04	0	31.16	1.65	240.42	19.53	28.71	15.22	8779.46	41.67	427.17	109.44
19 mo	R248W/+	1624.86	26.08	2.78	31.16	1.53	344.69	15.12	26.63	37.87	3846.64	29.27	277.67	79.97
19 mo	R248W/+	1435.97	20.92	0.34	29.5	2.28	256.94	37.94	33.92	11.34	5449.93	43.07	288.16	77.7
20 mo	R248W/+	1038.78	49.24	2.97	34.56	1.78	213.56	28.53	45.5	4.76	1846.76	47.27	288.16	34.89
20 mo	R248W/+	1514.54	32.51	5.25	57.88	4.02	242.54	72.22	56.16	14.83	4339.28	64.37	481.17	48.67
21 mo	R248W/+	1239.15	35.65	5.82	62.36	3.77	350.92	42.84	64.77	6.62	3572.97	70.16	454.62	62.64
young	WT	886.26	9.8	0.63	64	0	37.77	13.47	18.3	0.85	6737.18	78.27	144.79	22.44
young	WT	1124.4	10.6	1.15	10.92	0.2	53.88	4.95	32.3	1.66	4754.82	5.84	183.69	42.42
young	WT	1006.67	20.7	0	2.55	0.68	44.5	3.83	0	1.93	3682.55	3.75	129.29	27.71
young	WT	1132.43	16.62	0	3.59	13.59	57.93	229.3	29.02	8.41	3553.22	10.24	91.06	104.51
young	WT	1062.09	15.42	0	1.28	0	18.3	4.05	24.43	0.8	7459.67	7.58	166	43.54
young	WT	1063.76	5.99	0	6.1	0	15.63	4.49	29.57	2.02	8012.86	4.77	150.91	31.95
young	WT	1068.18	5.41	0	10.46	0	26.42	2.75	40.52	0.78	6632.66	13.5	183.69	73.05
young	WT	1106.58	30.48	0	N/a	0.14	61.23	18.87	26.76	2.92	1030.94	7.89	132.41	37.03
young	WT	1167.67	52.73	n/a	N/a	11.29	63.75	188.39	94.33	4.73	2209.51	5.84	119.86	13.11
young	R248W/+	1163.49	29.48	0	3.59	0	37.04	5.18	1.76	3.19	2972.06	16.53	123.01	60.81
young	R248W/+	1143.45	86.68	0	5.51	0	115.21	6.15	14.45	2.88	2836.62	4.26	87.82	20.96
young	R248W/+	1067.95	20.96	0	2.04	0	25.73	4.27	8.48	1.22	1195.47	1.77	119.86	7.49
young	R248W/+	1156.46	15.11	0	4.66	0	14.31	1.7	15.1	0.73	8086.4	1.77	200.94	15.76
young	R248W/+	1098.73	30.87	0	15.95	0	29.19	5.42	29.02	0.94	7182.36	10.24	97.52	39.11
young	R248W/+	1012.18	17.77	n/a	8.8	1.82	34.14	4.27	31.22	2.3	6658.74	6.4	183.69	54.27
young	R248W/+	1284.97	52.45	0	64	0	29.19	79.96	14.45	0.94	7849.59	5.3	200.94	52.06
young	R248W/+	1034.01	0	0	3.33	1.16	66.29	1.28	15.1	0.34	11093.6	3.75	138.63	16.81
young	R248W/+	1088.17	3.31	0	2.3	0	71.45	4.27	15.1	1.98	10996.2	5.3	174.9	8.34

## Sheet: Figure 6B cytokines
sps.id	genotype	expt	dilution	Eotaxin (14)	G-CSF (13)	GM-CSF (15)	IFNy (19)	IL-1a (21)	IL-1B (25)	IL-2 (26)	IL-3 (29)	IL-4 (28)	IL-5 (30)	IL-6 (34)	IL-7 (36)	IL-9 (38)	IL-10 (43)	IL-12 (p40) (45)	IL-12 (p70) (47)	IL-13 (52)	IL-15 (54)	IL-17 (56)	IP-10 (57)	KC (61)	LIF (51)	LIX (53)	MCP-1 (62)	M-CSF (67)	MIG (74)	MIP-1a (64)	MIP-1B (66)	MIP-2 (73)	RANTES (75)	TNFa (77)	VEGF (76)
sps.id	genotype	expt	dilution	Eotaxin (14)	G-CSF (13)	GM-CSF (15)	IFNy (19)	IL-1a (21)	IL-1B (25)	IL-2 (26)	IL-3 (29)	IL-4 (28)	IL-5 (30)	IL-6 (34)	IL-7 (36)	IL-9 (38)	IL-10 (43)	IL-12 (p40) (45)	IL-12 (p70) (47)	IL-13 (52)	IL-15 (54)	IL-17 (56)	IP-10 (57)	KC (61)	LIF (51)	LIX (53)	MCP-1 (62)	M-CSF (67)	MIG (74)	MIP-1a (64)	MIP-1B (66)	MIP-2 (73)	RANTES (75)	TNFa (77)	VEGF (76)
BM17	WT aged	Aged	10	954.45	90.71	45.28	66.23	1222.49	235.06	167.63	16.26	5.15	2.45	40.4	27.93	1049.24	262.81	187.34	46.98	1651.71	453.91	11.14	465.14	562.53	14.49	3977.86	173.75	329.89	2131.65	608.46	597.31	1551.98	1522.06	171.1	75.42
BM18	WT aged	Aged	10	1228.86	317.3	63.98	48.29	2029.96	57.61	153.85	8.86	2.75	2.07	45.45	27.93	740.64	71.7	66.42	36.79	1714.33	306.01	5.91	354.81	401.84	40.78	4420.29	121.56	222.34	2238.69	349.57	694.58	1551.98	3147.92	126.68	39.22
BM19	WT aged	Aged	10	1222.29	94.59	49.35	49.95	1287.53	344.26	167.63	16.71	4.54	3	34.2	27.93	877.89	176.28	184.9	34.82	1423.28	306.01	9.99	269.57	397.19	14	5618.36	139.14	380.64	2076.41	670.46	631.01	1672.52	2496.03	136.71	129.49
BM20	WT aged	Aged	10	915.22	345.92	49.35	59.03	1158.81	374.22	114.66	18.07	3.5	0.48	16.47	19	959.72	307.52	172.57	27.63	1229.31	358.51	11.38	213	436.5	7.21	2824.63	146.12	348.2	1247.92	679.51	530.84	1287.15	1886.25	181.63	71.76
BM21	WT aged	Aged	10	1130.38	398.41	49.35	63.52	1225.88	322.87	80.92	17.17	2.05	0.69	10.16	20.96	863.03	275.43	165.06	44.5	1693.64	347.99	10.91	230.37	413.45	6.24	3138.37	110.94	362.69	1305.64	613.45	597.31	1531.76	2480.02	149.89	93.37
BM22	R248W aged	Aged	10	1215.73	113.21	70.6	57.22	1389.51	383.75	139.89	18.98	5.88	2.07	38.85	46.95	970.9	204.14	229.84	58.98	1381.44	453.91	11.84	267.15	429.61	16.77	5221.27	173.75	405.45	2401.88	545.21	641.93	1450.56	2688.21	185.25	135.45
BM23	R248W aged	Aged	10	1355.56	265.65	75.32	80.97	1841.16	371	206.46	21.26	4.79	7.48	94.84	15.1	748.09	299.1	252.46	343.38	1711.76	347.99	11.72	418.89	335.68	33.36	7670.98	220.95	281.12	3214.19	412.62	955.8	1712.34	5141.69	141.15	38.63
BM24	R248W aged	Aged	10	1660.76	1020.88	127.45	103.8	2342.12	855.44	90.62	70.74	79.36	73	217.67	206.13	1086.61	924.87	1009.96	2010.29	1143.31	4630.44	139.95	446.57	822.15	27.96	4458.74	257.09	660.88	1586.68	486.47	355.91	3382.8	3254.1	60.48	74.79
BM25	R248W aged	Aged	10	1631.74	1182.6	143.89	69.42	1592.44	899.99	92.24	103.61	109.51	121.75	228.99	478.45	550.93	1057.23	916.55	3681.86	963.05	14224.2	160.81	463.59	868.9	40.44	4149.72	345.89	722.97	1700.23	567.06	455.05	2060.1	2940.8	83.93	64.12
BM26	R248W aged	Aged	10	1343.32	188.82	55.1	76.98	1638.44	371	235.45	19.89	5.64	6.64	98.98	23.93	710.67	256.27	236.69	51.03	1475.69	475.32	14.72	393.07	316.35	35.41	5062.52	103.84	342.73	3133.5	433.98	797.64	1791.36	4057.69	138.2	39.03

## Sheet: Figure 6C Human Cytokines
	ID	1L-1RA	IL-1α	IL-1β	Il-6	IL-18	TNFα	IL-17E/IL-25	Rantes	IL-9	INF-y
Mutant p53	B2	34.82	88.74	7.29	1.63	107	38.53	1355.68	2778.72	20.16	0.7
	B4	49.16	92.13	10.83	1.57	11.24	14.71	3087.29	1894.03	20.11	2.05
	B5	274.96	76.32	26.11	45.04	202.62	50.28	5513.63	1599.54	17.67	3.68
	B8	22.27	73.72	34.16	4.79	298.31	50.12	1395.04	2083.95	9.24	0.99
	B11	272.48	16.69	18.18	8.57	118.01	12.78	2114.87	1857.37	11.38	0.8
	B12	42.24	149.33	86.45	9.46	82.74	28.68	7057.43	1234.76	19.43	8.68
	B13	112.64	385.36	174.29	16.93	195.51	130.88	6349.28	1091.86	20.16	26.21
	B16	21.13	22.68	15.69	26.93	203.74	33.83	2495.39	2110.78	10.52	1.3
	B20	52.3	110.98	58.27	1.81	2061.54	106.71	2884.39	1110.62	18.04	5.42
	B23	37.42	537.87	130.46	5.97	50.83	60.7	3554.86	880.01	31.6	16.3
	B37	17.32	31.37	9.76	14.19	304.65	31.96	1349.1	2027.38	9.71	1.09
	B39	6.55	34.2	30.36	4.03	34.9	38.53	1492.68	2388.15	15.37	0.8
	B41	140.08	41.19	6.82	25.46	555.47	22.67	830.72	2855.46	11.14	1.15
	B42	175.95	52.11	50.78	11.88	729.25	194.83	1499.15	2512.07	15.37	5.37
	B47	13.32	35.14	21.14	1.07	137.58	36.02	1053.97	2139.16	9.82	1.49
	B48	12.66	24.15	11.67	42.12	327.3	22.31	2028.87	1328.41	10.23	0.96
	B49	86.35	34.67	27.31	109.87	990.94	154.56	3219.49	2129.94	13.66	2.64
	B52	9.76	79.76	37.39	6.4	452.6	132.55	3328.06	1420.54	13.15	6.46
	B57	141.27	20.21	10.19	13.11	362.44	116.27	1537.89	1639.56	15.88	9.46
	B59	32.99	74.16	29.02	6.97	122.07	86.76	4772.26	3669.5	16.67	43.63
	B60	27.28	33.73	26.11	21.74	1255.31	161.08	1684.99	723.55	13.82	1.67
	B61	58.57	33.26	11.67	8.66	672.77	70.25	1848.83	1120.77	27.17	2.3
	B63	71.21	109.32	43.51	3.89	669.99	46.74	3310.95	1556.69	22.13	4.55
	B64	18.54	64.56	58.41	6.89	75.57	61.32	2936.77	1212.31	16.78	1.69
	B65	145.17	31.37	24.36	7.1	2571.05	104.27	6853.25	306.89	21.75	11.73
	B67	42.2	55.7	14.52	19.42	428.68	104.55	1182.86	1341.17	23.29	1.36
	B68	277.34	10.45	7.75	3.64	823.17	93.96	992.03	3607.53	13.27	2.78
	B71	340.66	8.29	7.29	3	609.97	42.5	1249.78	1370.12	8.11	0.67
Controls	B22	155	50.76	19.12	6.04	729.32	63.64	2212.47	2027.81	26.18	2.13
	B26	150.42	50.31	18.37	2.35	190.08	30.07	2285.23	1297.69	11.98	1.21
	B27	20.5	50.76	25.06	1.75	277.63	71.01	2896.04	2651.96	23.86	7.74
	B28	9.14	33.26	7.29	2.24	103.99	20.14	787.82	1628.68	10.97	1.3
	B32	218.17	55.7	13.92	0.74	640.37	63.18	823.59	3341.66	10.33	2.19
	B33	45.8	OOR <	26.62	7.14	363.68	31.79	957.35	235.02	8.11	2.19
	B35	11	48.96	32.69	2.34	29.25	37.2	1434.22	609.92	13.93	3.17
	B36	80.25	52.56	10.62	5.9	364.74	89.56	787.82	2780.06	14.39	2.61
	B38	8.48	12.57	23.83	8.32	43.9	33.15	1196.29	2001.92	8.99	0.77
	B43	6.51	53.46	15.89	3.44	165.85	60.07	1149.17	3125.78	16.04	3.3
	B44	48.47	61.92	15.5	19.22	69.45	29.72	751.79	1778.71	10.23	0.77
	B46	15.2	29.46	9.54	1.58	107.71	35.52	1135.65	2172.85	8.99	0.39
