# Supplementary material for: Mutant p53 promotes clonal hematopoiesis by generating a chronic inflammatory microenvironment
Source: J Clin Invest. 2025 Dec 30;136(3):e184285. doi: 10.1172/JCI184285 (PMC12867160; doi:10.1172/JCI184285)
Supplement: Supporting data values [file jci-136-184285-s333.xlsx]

## Sheet: Figure 1B
p53+/+-PBS	p53R248W/+-PBS	p53+/+-pIpC	p53R248W/+-pIpC
19.6552	11.0889	8.14589	38.6273
8.88165	32.1106	19.7078	29.6405
9.24953	20.4436	11.3517	40.7294
11.194	22.1778	7.51524	41.1499
1.01955	17.9735		43.8302

## Sheet: Figure 1D
	p53+/+-PBS
One month	15.2	1.71	4.97	22.9	9.29	9.91	9.02	5.36	6.31	10.1
Two months	14.7	23.3	7.7	20.7	11.4	6.06	12.2	11.1
Three months	11.2	5.52	23.2	21.8	13.7	6.26	11.4	10.4
	p53R248W/+-PBS
One month	18.9	15.6	15.9	24.2	16.5	20.9	12	23.6	20.2	18.1
Two months	19.8	19.7	34.4	17.9	32.4	23.6	30.9	20
Three months	19.4	34.4	41	17.6	39.7	24.5	31.7	21.8
	p53+/+-LPS
One month	2.1	11.9	5.91	10.3
Two months	3.17	18.1	8.64	13.1
Three months	3.29	20.5	9.75	16.5
	p53R248W/+-LPS
One month	22.7	26.6	28.8	26.3	25.4		18.2	26.1	23.25
Two months	25.6	26.4	46.3	41.8	31.1	22.1	38.8	42.8	43.2
Three months	39.4	38.9	46.3	41.8	34.6	26.1	50	47.2	43.9

## Sheet: Figure 1F
	p53+/+-PBS
One month	54.6	55	54.6	58.3	58.3	63.5	63.5	63.8	56.8	54.2	52.6	59.7
Two months	66.1	45.8	68.9	61.8	68.5	70.5	70.6	62.6	56	69.3	63.3	70.2
Three months	70.4	42.1	73.6	70	67.6	62.5	74.1	66.5
Four months	74.1	39.9	75.4	74.2	71	73.4	69.6	70.8	64.3	70.1	70	70
	p53R248W/+-PBS
One month	66.3	60.9	70.8	63.4	62.2	68.5	74.5	60.2	61.4	68.9	67	67.8	65.9	65.5	63.1
Two months	77.4	73.9	76.1	69.6	73.8	77.5	81.2	68.6	72	75.4	75.8	72	68.4	77.1	78.4
Three months	82.2	80.5	79.5	78.6	82.1	85.9	73.4	77.2	79.7	79.2	77.4	73	81.4	83.1
Four months	83.8	85.6	82.8	73.2	82.9	79.9	81.3	84.1	85.3	82.8	86	85.9	76.4	86	87.9
	p53+/+-LPS
One month	36.9	35.9	37.6	34.7	38.9	40.1	37.8	33.8	40.5	31.7	25.6	31.3	35	40.3	37.4	30.8	26.6	30.5	32.6	28
Two months	33.7	36	34.4	24	56.4	44.2	27.7	30.2	45.5	53.7	45.5	32.9	39.2	50.9	36.3	52.3	42.8	39.1	42.4	27.8
Three months	28.1	41.3	31.4	25		49.4	22.5	35.6	47.3	59.7	55.1	38.8	54	50.6	33.1	63.7	52.3	45	44.3	35.8
Four months	24.9	32.7	45	23.9		54.5	18.3	38.4	49.8	60.4	45.7	43.8			36	44.6	53.9	50.1		40.6
	p53R248W/+-LPS
One month	72.9	73.9	69.4	68.5	69.1	72.1	70.4	68.7	69.9	71.8	71.2	66.7	68.1	69.1	71.8	69.2
Two months	80.2	79.5	80.8	79.4	83.4	83.9	81.6	81.2	79.4	83.2	78.2	81.8	82.2	80.8	83.1	80.8	82	81.4	80.5
Three months	85	85.3	84.1	80.9	86.1	86.5	84.8	85.6	84.5	84.4	82	87.7	78.9	83.2	86.5	86.4	85.8	87.3	83.6	84.2
Four months	88	87.7	87.5	83.6	88.4	90.4	86.7	87.4	85	87.9	82.4	90.2	90.5	80.3	85.9	90.1	86.9	90	86.5	88.3

## Sheet: Figure 1G
p53+/+-PBS	p53R248W/+-PBS	p53+/+-LPS	p53R248W/+-LPS
69.4	83.6	64.2	84.2
66.3	83	58.9	84.9
75.7	84.3	62.1	87.3
65.1	82.5	65.4	89.6
62.8	76.6	65.6	83.5
61.7	81.1	62.5	89.4
71.9	86.7	62.9	87.9
70.6	87	56.7	88.1
67.5	79.1		86
	76.5

## Sheet: Figure 1H
p53+/+-PBS
0.91	0.74	0.71	1.08	1.13	0.6	1.45	0.73	0.74	0.79
p53R248W/+-PBS
0.61	1.04	1.05	0.65	0.75	0.9	0.75	0.88	0.82	0.8
p53+/+-LPS
1.07	0.79	0.73	1.07	0.58	0.73	0.64	0.97
p53R248W/+-LPS
0.85	1.21	1.58	0.88	1.03	0.73	0.95	1.76	1.59

## Sheet: Figure 1I
p53+/+-PBS
0.22204	0.156658	0.17466	0.25056	0.316626	0.16614	0.48111	0.196224	0.28786	0.205321
p53R248W/+-PBS
0.233813	0.61516	0.546945	0.206505	0.43845	0.4212	0.30975	0.418	0.28413	0.31712
p53+/+-LPS
0.211539	0.121107	0.13286	0.231334	0.092162	0.159432	0.093248	0.185464
p53R248W/+-LPS
0.47005	0.54087	0.678926	0.420288	0.519635	0.322514	0.369265	0.771232	0.920451

## Sheet: Figure 1J
	mIL-1β
	p53+/+				p53R248W/+
PBS	0	9.92	1.71	7.57	12.26	58.85	29.7	94.75
LPS	213.27	260.81	301.09	331.13	1035.99	1256.39	962.19	1080.17
	mIL-1α
	p53+/+				p53R248W/+
PBS	3.3	3.3	6.4	3.3	0.2	50.21	18.84	66.43
LPS	624.46	612.07	800.94	886.85	3129.69	3154.94	2138.96	2711.86
	mIL-12
	p53+/+				p53R248W/+
PBS	0	14.48	0	16.76	6.4	47.51	21.26	76.11
LPS	237.21	295.85	203.34	189.17	648.11	665.43	846.17	897.08

## Sheet: Figure 1K
	p53+/+				p53R248W/+
LPS-day 1	8.11	7.66	7.88	12.95	105.38	113.91	110.66	98.26
LPS-day 3	6.8	4.56	16.07	5.45	111.13	91.66	115.73	71.29

## Sheet: Figure 2E
	p53+/+ LSKs
Nlrp1a	1.5	0.437216	2.28719
Nlrp1b	1.10141	0.907922	0.918309	1.08896
Nlrp3	1	0.790413	1.26517	0.98873	1.0114
	p53R248W/+ LSKs
Nlrp1a	10.3	12.7721	8.25233
Nlrp1b	13.6892	10.8646	24.6491	33.102
Nlrp3	1.33445	0.58046	1.21057	1.25774	1.29028

## Sheet: Figure 2H
mIL-1β
WT-GFP	WT-p53R248W	Nlrp1-/--GFP	Nlrp1-/--p53R248W
47.66	806.02	13.66	164.43
53.16	840.19	13.29	171.37
52.99	643.25	7.97	205.64
52.99	636.4	7.42	202.07
mIL-1α
WT-GFP	WT-p53R248W	Nlrp1-/--GFP	Nlrp1-/--p53R248W
14.29	452.93	2.68	43.93
18.4	448.28	1.65	42.62
14.97	371.88	0.14	49.09
10.28	380.17	0	61.54
mIl-12
WT-GFP	WT-p53R248W	Nlrp1-/--GFP	Nlrp1-/--p53R248W
5.92	27.42	0.37	6.68
6.17	28.8	1.18	5.92
3.07	15.55	4.12	7.93
3.07	14.28	3.33	7.18
mKC
WT-GFP	WT-p53R248W	Nlrp1-/--GFP	Nlrp1-/--p53R248W
1005.89	9287.75	682.6	1916.2
921.55	9456	756.63	1796.05
1523.8	7038.31	318.34	3068.32
900.76	8145.82	310.84	2032.98

[truncated: 42 more sheets: Figure 3B, Figure 3C, Figure 3D, Figure 3E, Figure 3F, Figure 3G, Figure 4A, Figure 4B, Figure 4C, Figure 4D, Figure 4E, Figure 4G, Figure 5A, Figure 5J, Figure 5K, Figure 5L, Figure 6A, Figure 6B, Figure 6C, Figure 7A …]
